# Supplementary material for: A Combined Effect of Polygenic Scores and Environmental Factors on Individual Differences in Depression Level
Source: Genes (Basel). 2023 Jun 27;14(7):1355. doi: 10.3390/genes14071355 (PMC10379734; doi:10.3390/genes14071355)
Supplement: Supplementary file 1 [file genes-14-01355-s001.zip]

Archive with 1 entries (1 files):
- genes-2403937-supplementary.docx
